# Supplementary material for: Microdystrophin Gene Addition Significantly Improves Muscle Functionality and Diaphragm Muscle Histopathology in a Fibrotic Mouse Model of Duchenne Muscular Dystrophy
Source: Int J Mol Sci. 2023 May 3;24(9):8174. doi: 10.3390/ijms24098174 (PMC10179398; doi:10.3390/ijms24098174)
Supplement: Supplementary file 1 [file ijms-24-08174-s001.zip]

Archive with 1 entries (1 files):
- ijms-2347002-supplementary.pdf
